# Supplementary material for: Preliminary insights regarding the quality of Kallmet wine, obtained by sequential inoculation with Metschnikowia pulcherrima and Saccharomyces cerevisiae
Source: Front Microbiol. 2025 Aug 26;16:1654308. doi: 10.3389/fmicb.2025.1654308 (PMC12417457; doi:10.3389/fmicb.2025.1654308)
Supplement: Supplementary file 4 [file Table_4.XLSX]

## Sheet: Chemical parameters
			TEST A			mean	SD
	pH		3.6	3.7	3.5	3.6	0.1
	Total acidity (g/L)		6.3	5.8	6.8	6.3	0.5
	Alcohol (% v/v)		12.3	12	12.6	12.3	0.3
	Volatile acidity (g/L)		0.3	0.5	0.4	0.4	0.1
	L-Malic acid (g/L)		2.1	2.4	1.8	2.1	0.3
	Glycerol (g/L)		6.1	6	6.3	6.13333	0.152753
	Acetaldehyde (mg/L)		5.6	5.9	5.3	5.6	0.3
	Reducing sugars (g/L)		2	2.1	2.2	2.1	0.1
	Total polyphenols (mg/L)		1328.6	1333.4	1283.1	1315.03	27.759
	Anthocyanins (mg/L)		155.1	146.5	144.3	148.633	5.70731
			TEST B			mean	SD
	pH		3.5	3.6	3.7	3.6	0.1
	Total acidity (g/L)		6.7	5.9	6.9	6.5	0.52915
	Alcohol (% v/v)		12.2	11.9	12	12.0333	0.152753
	Volatile acidity (g/L)		0.4	0.5	0.3	0.4	0.1
	L-Malic acid (g/L)		1.8	1.9	2	1.9	0.1
	Glycerol (g/L)		6.4	6.3	6.5	6.4	0.1
	Acetaldehyde (mg/L)		12.2	10.7	11.8	11.5667	0.776745
	Reducing sugars (g/L)		2.2	2.1	2.3	2.2	0.1
	Total polyphenols (mg/L)		1490.5	1448.5	1498.8	1479.27	26.966
	Anthocyanins (mg/L)		178.9	179.7	183.6	180.733	2.51462
			TEST C			mean	SD
	pH		3.7	3.8	3.6	3.7	0.1
	Total acidity (g/L)		6.8	7.2	5.9	6.63333	0.665833
	Alcohol (% v/v)		13.4	13.1	13.7	13.4	0.3
	Volatile acidity (g/L)		0.7	0.8	0.6	0.7	0.1
	L-Malic acid (g/L)		1.9	2	1.8	1.9	0.1
	Glycerol (g/L)		5.4	5.5	5.1	5.33333	0.208167
	Acetaldehyde (mg/L)		19.5	20.9	17.6	19.3333	1.6563
	Reducing sugars (g/L)		1.9	1.7	1.8	1.8	0.1
	Total polyphenols (mg/L)		1104.8	1132.9	1077.3	1105	27.8005
	Anthocyanins (mg/L)		131.3	135	128.2	131.5	3.40441

## Sheet: VOCs
			TEST A			mean	SD
	2,3-Butanediol		116.3	122.8	119.8	119.633	3.2532
	Phenylethyl alcohol		85.2	81.7	82.7	83.2	1.80278
	Isobutanol		137.8	132.7	134.3	134.933	2.60832
	Isoamyl alcohol		109.1	103.3	104.2	105.533	3.12143
	Methionol		5.8	4.2	4.8	4.93333	0.80829
	Hexanol		4.7	4.3	5.1	4.7	0.4
	Butanol		69.6	65.3	67.1	67.3333	2.15948
	Pentanol		27.3	23.6	24.7	25.2	1.9
	Octanol		0.6	0.56	0.34	0.5	0.14
	Linalool		93.9	89.8	92.8	92.1667	2.12211
	Geraniol		79.9	85	83.5	82.8	2.62107
	Nerol		97.5	91.8	94	94.4333	2.8746
			TEST B			mean	SD
	2,3-Butanediol		120.6	123.5	118	120.7	2.75136
	Phenylethyl alcohol		95.5	93.2	94.8	94.5	1.17898
	Isobutanol		171.2	167.6	173.8	170.867	3.11341
	Isoamyl alcohol		125.4	121	118	121.467	3.72201
	Methionol		4	4.8	5.4	4.73333	0.702377
	Hexanol		5.5	5.2	6	5.56667	0.404145
	Butanol		70.2	66.3	66.2	67.5667	2.28108
	Pentanol		26.8	24.1	25.8	25.5667	1.36504
	Octanol		0.58	0.45	0.63	0.553333	0.0929157
	Linalool		114	111.2	119.8	115	4.38634
	Geraniol		88.5	94.4	88.4	90.4333	3.4356
	Nerol		104.5	109.3	101	104.933	4.16693
			TEST C			mean	SD
	2,3-Butanediol		123	123	118	121.333	2.88675
	Phenylethyl alcohol		37.2	40	39.7	38.9667	1.53731
	Isobutanol		93.5	97.7	101.5	97.5667	4.00167
	Isoamyl alcohol		62.4	58.2	60.1	60.2333	2.10317
	Methionol		3.9	3.5	3.7	3.7	0.2
	Hexanol		4.5	4.2	5	4.56667	0.404145
	Butanol		67.7	64.8	67	66.5	1.51327
	Pentanol		25.4	23	25.1	24.5	1.30767
	Octanol		0.43	0.35	0.73	0.503333	0.200333
	Linalool		10.6	11	9.1	10.2333	1.00167
	Geraniol		14.5	15.1	12.3	13.9667	1.47422
	Nerol		14	13.5	11.7	13.0667	1.20968
