# Supplementary material for: Preliminary insights regarding the quality of Kallmet wine, obtained by sequential inoculation with Metschnikowia pulcherrima and Saccharomyces cerevisiae
Source: Front Microbiol. 2025 Aug 26;16:1654308. doi: 10.3389/fmicb.2025.1654308 (PMC12417457; doi:10.3389/fmicb.2025.1654308)
Supplement: Supplementary file 5 [file Table_5.XLSX]

## Sheet: Foglio1
		Evolution of yeasts (log CFU/mL) (Days)			0			2			4			6			8			10
		Test	Yeasts		mean	SD		mean	SD		mean	SD		mean	SD		mean	SD		mean	SD
		A	S. cerevisiae	4.1	4.1	0.1	6.33	6.33	0.13	7.81	7.81	0.1	8.59	8.59	0.09	8.59	8.59	0.06	8.26	8.26	0.05
				4.2			6.2			7.71			8.5			8.53			8.21
				4			6.46			7.91			8.68			8.65			8.31
			Other yeasts	4.49	4.49333	0.0950438	4.14	4.12667	0.120554	1.84	1.86333	0.0971253	n.d.	#DIV/0!	#DIV/0!	n.d.	#DIV/0!	#DIV/0!	n.d.	#DIV/0!	#DIV/0!
				4.59			4.24			1.78
				4.4			4			1.97
			M. pulcherrima	6.6	6.60333	0.225019	7.17	7.17	0.1	3.88	3.90667	0.161658	n.d.	#DIV/0!	#DIV/0!	n.d.	#DIV/0!	#DIV/0!	n.d.	#DIV/0!	#DIV/0!
				6.38			7.07			3.76
				6.83			7.27			4.08
		B	S. cerevisiae	4.18	4.18333	0.145029	6.43	6.44333	0.120554	7.68	7.68333	0.155027	8.65	8.67333	0.116762	8.44	8.45333	0.200333	8.15	8.16333	0.100664
				4.04			6.33			7.53			8.57			8.66			8.07
				4.33			6.57			7.84			8.8			8.26			8.27
			Other yeasts	4.24	4.24333	0.10504	3.95	3.95	0.17	1.88	1.88	0.2	n.d.	#DIV/0!	#DIV/0!	n.d.	#DIV/0!	#DIV/0!	n.d.	#DIV/0!	#DIV/0!
				4.14			3.78			1.68
				4.35			4.12			2.08
			M. pulcherrima	6.89	6.88667	0.185023	7.33	7.34333	0.0907377	4.13	4.13	0.11	n.d.	#DIV/0!	#DIV/0!	n.d.	#DIV/0!	#DIV/0!	n.d.	#DIV/0!	#DIV/0!
				6.7			7.26			4.02
				7.07			7.44			4.24
		C	S. cerevisiae	6.7	6.7	0.13	7.76	7.78333	0.176163	8.14	8.14	0.11	8.45	8.45	0.22	8.54	8.38333	0.16563	8.24	8.26333	0.0971253
				6.57			7.62			8.03			8.23			8.4			8.18
				6.83			7.97			8.25			8.67			8.21			8.37
			Other yeasts	4.2	4.20333	0.085049	4.34	4.34	0.1	1.14	1.14	0.11	n.d.	#DIV/0!	#DIV/0!	n.d.	#DIV/0!	#DIV/0!	n.d.	#DIV/0!	#DIV/0!
				4.12			4.24			1.03
				4.29			4.44			1.25
			M. pulcherrima	n.d.	#DIV/0!	#DIV/0!	n.d.	#DIV/0!	#DIV/0!	n.d.	#DIV/0!	#DIV/0!	n.d.	#DIV/0!	#DIV/0!	n.d.	#DIV/0!	#DIV/0!	n.d.	#DIV/0!	#DIV/0!
